# Supplementary material for: Nanosuspension-Based Dissolvable Microneedle Arrays to Enhance Diclofenac Skin Delivery
Source: Pharmaceutics. 2023 Sep 13;15(9):2308. doi: 10.3390/pharmaceutics15092308 (PMC10536216; doi:10.3390/pharmaceutics15092308)
Supplement: Supplementary file 1 [file pharmaceutics-15-02308-s001.zip]

Archive with 1 entries (1 files):
- pharmaceutics-2585324-supplementary.pdf
